# Supplementary material for: Oral Administration of Omega-3 Fatty Acids Attenuates Lung Injury Caused by PM2.5 Respiratory Inhalation Simply and Feasibly In Vivo
Source: Int J Mol Sci. 2022 May 10;23(10):5323. doi: 10.3390/ijms23105323 (PMC9140442; doi:10.3390/ijms23105323)
Supplement: Supplementary file 1 [file ijms-23-05323-s001.zip]

Archive with 1 entries (1 files):
- ijms-1667475-supplementary.pdf
